# Supplementary material for: Isoflavonoids and Epigenetic Modulation: Therapeutic Insights for Cancer Treatment
Source: Chem Biodivers. 2026 Feb 16;23(2):e03446. doi: 10.1002/cbdv.202503446 (PMC12908931; doi:10.1002/cbdv.202503446)
Supplement: Supplementary file 3 — Supporting File 2: cbdv70979‐sup‐0003‐Tablw S1‐S5.xlsx [file CBDV-23-e03446-s002.xlsx]

## Sheet: SM Table 1
Chemical class		Pathway alteration	Molecular alteration	Cytological alteration	Reference
Flavonoids	Luteolin	Apoptosis induction by the mitochondrial pathway	Bax upregulation, Bcl2 downregulation	Induction of morphological differentiation into granulocytes and DNA fragmentation	Ganai et al. (2021)[32]
	Daidzein	Reduction of ANXA1 levels	Downregulation of COX-2 activity	Cell cycle arrest, apoptosis, and phagocytosis	Sabran et al. (2021)[35]
	Flavonoid-Rich Extract of Bergamot Juice (BJe)	SIRT2/AKT/p53 pathway	AKT phosphorylation reduction, SIRT2 downregulation, p53 upregulation	Cell cycle arrest in S phase and apoptosis induction	Maugeri et al. (2022)[36]
Isoflavonoids	Genistein	VEGF/CXCL12/CXCR4	CXCR4 downregulation and enhancement of VEGF expression and secretion	Decrease cell viability in a time- and dose-dependent manner	Shahmoradi et al. (2022)[77]
	β-estradiol	PI3K/Akt pathway	Downregulation of hexokinase activity, upregulation of IL-6, NO, p-Akt/Total Akt	Decrease cell proliferation	Nair et al. (2025)[46]
Pterocarpans	Medicarpin	BCR-ABL/STAT5 pathway	BCR/Abl downregulation	Strong cytotoxic effect with apoptosis/ necrosis induction	Sarno et al (2020)[78]
	LQB-118	NF‑κB pathway	XIAP downregulation	Apoptosis induction	Hancio et al. (2021)[79]
	(+)-2, 3, 9-Trimethoxypterocarpan	CEP55, AURKB, MAD2, CDC20, ATM pathways	Downregulation of AURKB expression	Morphological alterations, cell cycle arrest, and apoptosis induction	Sales (2022)[80]

## Sheet: SM Table 2
Chemical class		Pathway alteration	Epigenetic alteration	Cytological alteration	Reference
Flavonoids	Epigallocatechin gallate (EGCG)	p19Arf-p53-p21Cip1 signaling pathway	n, DNMT1 downregulation, and p19Arf, p53 and p21Cip1 upregulation	Cell cycle arrest in G1 phase, increase in apoptosis	Wu et al. (2020)[41]
	Apigenin–Vorinostat-Conjugate (AVC)	Caspase cascade activation	HDACs 1, 2, 3, and 6 inhibition, p21Cip1 up-regulation, increase in H3 acetylation	Apoptosis at the early and late phases	Zhang et al. (2021)[42]
	Pure total flavonoids from Citrus (PTFC)	Evaluation of exosomes and autophagosomes pathways by the expression of light chain 3 (LC3)-I, LC3-II, ZO-1, Occludin and Claudin-1	Downregulating exosomal lncRNA H19	Protective effect on the intestinal mucosal barrier and an autophagy inducer.	Chen et al. (2024)[43]
	Quercetin	ERK and JNK pathways activation, increase in histone acetylation	DNMT1 and DMNT3a downregulation, increase in H3 and H4 acetylation	Apoptosis induction	Zhu et al. (2023)[33]
	Baicalein	JAK2/STAT5 signaling pathway	DNMT1 downregulation, SHP-1 demethylation	Apoptosis induction	Xu et al. (2023)[44]
Isoflavonoids	Genistein	miR-23b regulation	Up-regulation of miR-23b	Inhibits cell growth	Avci et al. (2015)[47]
	Genistein-miRNA-29b-loaded hybrid nanoparticles (GMLHN)	AKT/PI3K/DNMP3B	Downregulation of DNMT3B	Antiproliferative effect and apoptosis initiation (pAKT and p-PI3K pathway)	Sacko et al (2019)[48]
	Genistein	Wnt Signaling Pathway	Wnt5a upregulation, β-catenina downregulation, KMT5A upregulation, H4K20me enrichment rather than DNA demethylation	Cell cycle arrest in G2/M phase	Zhou et al. (2021)[49]
	Puerarin	TRPM3/miR-204/Runx2	Downregulation of TRPM3/miR-204 and activation of Runx2.	Cell proliferation, differentiation and mineralization,	Zeng et al. (2018)[51]
	Irigenin	miR-425 regulation/RIPK1	Up-regulation of miR-425	Suppress apoptosis, inflammation and oxidative stress	Guo et al. (2020)[50]
Pterocarpans	Medicarpin	Protein Kinase A (PKA)	Interference RNA	Regulate the levels of hormone-sensitive lipase (Hsl) and adipose triglyceride lipase (Atgl)	Imran et al. (2018)[74]
	Medicarpin	BMP-7/PI3K- survivin signaling	miR-542-3p	Tumor repressor and inhibition of osteogenesis by BMP-7-mediated.	Kureel et al. (2014)[73]
Chen S, He R, Li Y, Zhang S. Pure total flavonoids from Citrus ameliorate NSAIDs-induced intestinal mucosal injury via regulation of exosomal LncRNA H19 and protective autophagy. Heliyon. 2024 Apr 26;10(9):e29797. doi: 10.1016/j.heliyon.2024.e29797. PMID: 38707329; PMCID: PMC11068536.
Avci CB, Susluer SY, Caglar HO, Balci T, Aygunes D, Dodurga Y, Gunduz C. Genistein-induced mir-23b expression inhibits the growth of breast cancer cells. Contemp Oncol (Pozn). 2015;19(1):32-5. doi: 10.5114/wo.2014.44121. Epub 2014 Aug 26. PMID: 26199568; PMCID: PMC4507883.
Sacko K, Thangavel K, Shoyele SA. Codelivery of Genistein and miRNA-29b to A549 Cells Using Aptamer-Hybrid Nanoparticle Bioconjugates. Nanomaterials (Basel). 2019 Jul 23;9(7):1052. doi: 10.3390/nano9071052. PMID: 31340494; PMCID: PMC6669731.
Guo L, Zheng X, Wang E, Jia X, Wang G, Wen J. Irigenin treatment alleviates doxorubicin (DOX)-induced cardiotoxicity by suppressing apoptosis, inflammation and oxidative stress via the increase of miR-425. Biomed Pharmacother. 2020 May;125:109784. doi: 10.1016/j.biopha.2019.109784. Epub 2020 Feb 25. PMID: 32092815.
Imran KM, Yoon D, Lee TJ, Kim YS. Medicarpin induces lipolysis via activation of Protein Kinase A in brown adipocytes. BMB Rep. 2018 May;51(5):249-254. doi: 10.5483/bmbrep.2018.51.5.228. PMID: 29353597; PMCID: PMC5988580.
Kureel J, Dixit M, Tyagi AM, Mansoori MN, Srivastava K, Raghuvanshi A, Maurya R, Trivedi R, Goel A, Singh D. miR-542-3p suppresses osteoblast cell proliferation and differentiation, targets BMP-7 signaling and inhibits bone formation. Cell Death Dis. 2014 Feb 6;5(2):e1050. doi: 10.1038/cddis.2014.4. PMID: 24503542; PMCID: PMC3944264.
Zeng X, Feng Q, Zhao F, Sun C, Zhou T, Yang J, Zhan X. Puerarin inhibits TRPM3/miR-204 to promote MC3T3-E1 cells proliferation, differentiation and mineralization. Phytother Res. 2018 Jun;32(6):996-1003. doi: 10.1002/ptr.6034. Epub 2018 Jan 24. PMID: 29368357.

## Sheet: SM Table 3
Protein A	Protein B	Score	Evidence type	Confidence of evidence
TP53	AKT1	0.994	Database, Text-mining, Experimental	Higest
AKT1	CTNNB1 (β-catenin)	0.979	Database, Experimental, Text-mining	Higest
TP53	CTNNB1 (β-catenin)	0.927	Text-mining	Higest
SIRT2	CTNNB1 (β-catenin)	0.900	Experimental, Text-mining	Higest
WNT5A	CTNNB1 (β-catenin)	0.869	Experimental, Text-mining	High
SIRT2	AKT1	0.773	Experimental, Text-mining	High
SIRT2	TP53	0.768	Text-mining	High
TP53	ANXA1	0.762	Experimental, Text-mining	High
WNT5A	AKT1	0.750	Experimental, Text-mining	High
ANXA1	CTNNB1 (β-catenin)	0.624	Text-mining	Medium
WNT5A	TP53	0.477	Text-mining	Medium
MT-CO2	AKT1	0.467	Experimental, Text-mining	Medium
ANXA1	AKT1	0.424	Text-mining	Medium
*Method for in silico pathway interactions evaluation.
To evaluate the epigenetic and non-epigenetic pathways associated with flavonoids and isoflavonoids, targets identified across different studies were mapped using the STRING [ref] platform to analyze their interaction networks. Based on these interaction nodes, the corresponding pathways were subsequently addressed in the corresponding figures.
				ADICIONAR A REFERENCIA DO STRING

## Sheet: SM Table 4
Class	Molecule	2D structure	Canonical SMILES
Flavonoids	General flavonoid structure		c1cccc2CCC(Oc12)c1ccccc1
	Luteolin structure		O=C1CC(Oc2cc(O)cc(O)c21)c1cc(O)c(O)cc1
	Quercetin structure		OC1C(Oc2cc(O)cc(O)c2C1=O)c1cc(O)c(O)cc1
Isoflavonoids	General isoflavonoid structure		O=C1C(COc2ccccc12)c1ccccc1
	Genistein structure		O=C1c2c(cc(O)cc2O)OCC1c1ccc(O)cc1
	Daidzein structure		O=C1C(COc2cc(O)ccc12)c1ccc(O)cc1
	β-estradiol structure		O[C@H]1CC[C@H]2[C@@H]3CCc4cc(O)ccc4[C@H]3CC[C@]12C
Pterocarpans	General pterocarpan structure		C1Oc2ccccc2[C@H]2Oc3ccccc3[C@@H]12
	(+) cis pterocarpan 6aS 11aS structure		C1Oc2ccccc2[C@H]2Oc3ccccc3[C@@H]12
	(-) cis pterocarpan 6aR 11aR structure		C1Oc2ccccc2[C@@H]2Oc3ccccc3[C@H]12
	(-) trans pterocarpan 6aR 11aS structure		C1Oc2ccccc2[C@H]2Oc3ccccc3[C@H]12
	(+) trans pterocarpan 6aS 11aR structure		C1Oc2ccccc2[C@@H]2Oc3ccccc3[C@@H]12
	Medicarpin structure		Oc1cc2OC[C@H]3[C@H](Oc4cc(ccc43)OC)c2cc1
	LQB-118 structure		O=C1C=2OC[C@@H]3[C@@H](Oc4ccccc43)C=2C(=O)c2ccccc12
	General 2,3,9-trimethoxypterocarpan structure		[*]c1cc2OC3c4c([*])c([*])c([*])cc4OCC3c2cc1
	(+)2,3,9-trimethoxypterocarpan structure		COc1cc2OC[C@H]3[C@H](Oc4cc(ccc43)OC)c2cc1OC
	(-)2,3,9-trimethoxypterocarpan structure		COc1cc2OC[C@@H]3[C@@H](Oc4cc(ccc43)OC)c2cc1OC

## Sheet: SM Table 5
	Physicochemical Properties		Water Solubility		Pharmacokinetics		Druglikeness		Medicinal Chemistry
Molecule name	Formula	Molecular Weight (g/mol)	ESOL Log S (mol/L)	ESOL Class	GI absorption	BBB permeant	Lipinski violations	ABS	Pains alerts (Ideal = 0*)	Bren alerts (Ideal = 0*)	Synthetic Accessibility
							(Ideal = 0*)
Luteolin	C15H10O6	286.24	-3.71	Soluble	High	No	0.00	0.55	1.00	1.00	3.02
Quercetin	C15H10O7	302.24	-3.16	Soluble	High	No	0.00	0.55	1.00	1.00	3.23
Genistein	C15H10O5	270.24	-3.72	Soluble	High	No	0.00	0.55	0.00	0.00	2.87
Daidzein	C15H10O4	254.24	-3.53	Soluble	High	Yes	0.00	0.55	0.00	0.00	2.79
β-estradiol	C18H24O2	272.38	-4.28	Moderately soluble	High	Yes	0.00	0.55	0.00	0.00	3.49
Medicarpin	C15H12O4	256.25	-3.43	Soluble	High	Yes	0.00	0.55	0.00	0.00	3.43
LQB-118	C19H12O4	304.30	-3.84	Soluble	High	Yes	0.00	0.85	1.00	0.00	4.12
(+)-2, 3, 9-Trimethoxypterocarpan	C18H18O5	314.33	-3.91	Soluble	High	Yes	0.00	0.55	0.00	0.00	3.88
